# Supplementary material for: A novel method to identify gene interaction patterns
Source: BMC Genomics. 2021 Jun 10;22(Suppl 1):436. doi: 10.1186/s12864-021-07628-9 (PMC8194229; doi:10.1186/s12864-021-07628-9)
Supplement: Supplementary file 2 — Additional file 2 Table S3. The model types of identified communities in our method. [file 12864_2021_7628_MOESM2_ESM.xlsx]

## Sheet: Sheet1
Community NO.	Community Type
NO.0	Dependent-Community
NO.1	Dependent-Community
NO.2	Dependent-Community
NO.3	Dependent-Community
NO.4	Independent-Community
NO.5	Dependent-Community
NO.6	Dependent-Community
NO.7	Dependent-Community
NO.8	Dependent-Community
NO.9	Dependent-Community
NO.10	Independent-Community
NO.11	Independent-Community
NO.12	Dependent-Community
NO.13	Dependent-Community
NO.14	Dependent-Community
NO.15	Dependent-Community
NO.16	Dependent-Community
NO.17	Dependent-Community
NO.18	Dependent-Community
NO.19	Dependent-Community
NO.20	Independent-Community
NO.21	Dependent-Community
NO.22	Dependent-Community
NO.23	Dependent-Community
NO.24	Dependent-Community
NO.25	Dependent-Community
NO.26	Dependent-Community
NO.27	Dependent-Community
NO.28	Dependent-Community
NO.29	Dependent-Community
NO.30	Dependent-Community
NO.31	Dependent-Community
NO.32	Dependent-Community
NO.33	Dependent-Community
NO.34	Dependent-Community
NO.35	Dependent-Community
NO.36	Dependent-Community
NO.37	Dependent-Community
NO.38	Dependent-Community
NO.39	Dependent-Community
NO.40	Dependent-Community
NO.41	Dependent-Community
NO.42	Dependent-Community
NO.43	Dependent-Community
NO.44	Dependent-Community
NO.45	Dependent-Community
NO.46	Dependent-Community
NO.47	Dependent-Community
NO.48	Dependent-Community
NO.49	Dependent-Community
NO.50	Dependent-Community
NO.51	Independent-Community
NO.52	Dependent-Community
NO.53	Dependent-Community
NO.54	Dependent-Community
NO.55	Dependent-Community
NO.56	Dependent-Community
NO.57	Dependent-Community
NO.58	Dependent-Community
NO.59	Dependent-Community
NO.60	Dependent-Community
NO.61	Dependent-Community
NO.62	Dependent-Community
NO.63	Dependent-Community
NO.64	Dependent-Community
NO.65	Dependent-Community
NO.66	Dependent-Community
NO.67	Dependent-Community
NO.68	Dependent-Community
NO.69	Dependent-Community
NO.70	Dependent-Community
NO.71	Dependent-Community
NO.72	Independent-Community
NO.73	Independent-Community
NO.74	Dependent-Community
NO.75	Dependent-Community
NO.76	Dependent-Community
NO.77	Dependent-Community
NO.78	Dependent-Community
NO.79	Dependent-Community
NO.80	Dependent-Community
NO.81	Dependent-Community
NO.82	Dependent-Community
NO.83	Dependent-Community
NO.84	Dependent-Community
NO.85	Dependent-Community
NO.86	Dependent-Community
NO.87	Dependent-Community
NO.88	Dependent-Community
NO.89	Dependent-Community
NO.90	Dependent-Community
NO.91	Dependent-Community
NO.92	Dependent-Community
NO.93	Dependent-Community
NO.94	Dependent-Community
NO.95	Dependent-Community
NO.96	Dependent-Community
NO.97	Dependent-Community
NO.98	Dependent-Community
NO.99	Dependent-Community
NO.100	Dependent-Community
NO.101	Dependent-Community
NO.102	Dependent-Community
NO.103	Dependent-Community
NO.104	Dependent-Community
NO.105	Dependent-Community
NO.106	Dependent-Community
NO.107	Dependent-Community
NO.108	Dependent-Community
NO.109	Dependent-Community
NO.110	Dependent-Community
NO.111	Dependent-Community
NO.112	Independent-Community
NO.113	Dependent-Community
NO.114	Dependent-Community
NO.115	Dependent-Community
NO.116	Dependent-Community
NO.117	Dependent-Community
NO.118	Dependent-Community
NO.119	Dependent-Community
NO.120	Dependent-Community
NO.121	Dependent-Community
NO.122	Dependent-Community
NO.123	Dependent-Community
NO.124	Dependent-Community
NO.125	Dependent-Community
NO.126	Dependent-Community
NO.127	Dependent-Community
NO.128	Dependent-Community
NO.129	Dependent-Community
NO.130	Dependent-Community
NO.131	Dependent-Community
NO.132	Dependent-Community
NO.133	Dependent-Community
NO.134	Dependent-Community
NO.135	Dependent-Community
NO.136	Dependent-Community
NO.137	Dependent-Community
NO.138	Dependent-Community
NO.139	Dependent-Community
NO.140	Dependent-Community
NO.141	Independent-Community
NO.142	Dependent-Community
NO.143	Dependent-Community
NO.144	Dependent-Community
NO.145	Dependent-Community
NO.146	Dependent-Community
NO.147	Dependent-Community
NO.148	Dependent-Community
NO.149	Dependent-Community
NO.150	Dependent-Community
NO.151	Dependent-Community
NO.152	Dependent-Community
NO.153	Dependent-Community
NO.154	Dependent-Community
NO.155	Dependent-Community
NO.156	Dependent-Community
NO.157	Dependent-Community
NO.158	Independent-Community
NO.159	Dependent-Community
NO.160	Dependent-Community
NO.161	Dependent-Community
NO.162	Dependent-Community
NO.163	Dependent-Community
NO.164	Dependent-Community
NO.165	Independent-Community
NO.166	Dependent-Community
NO.167	Dependent-Community
NO.168	Dependent-Community
NO.169	Dependent-Community
NO.170	Dependent-Community
NO.171	Dependent-Community
NO.172	Dependent-Community
NO.173	Dependent-Community
NO.174	Dependent-Community
NO.175	Dependent-Community
NO.176	Dependent-Community
NO.177	Dependent-Community
NO.178	Dependent-Community
NO.179	Dependent-Community
NO.180	Dependent-Community
NO.181	Dependent-Community
NO.182	Dependent-Community
NO.183	Dependent-Community
NO.184	Dependent-Community
NO.185	Dependent-Community
NO.186	Dependent-Community
NO.187	Dependent-Community
NO.188	Dependent-Community
NO.189	Dependent-Community
NO.190	Dependent-Community
NO.191	Dependent-Community
NO.192	Dependent-Community
NO.193	Dependent-Community
NO.194	Dependent-Community
NO.195	Dependent-Community
NO.196	Dependent-Community
NO.197	Dependent-Community
NO.198	Dependent-Community
NO.199	Dependent-Community
NO.200	Dependent-Community
NO.201	Dependent-Community
NO.202	Dependent-Community
NO.203	Dependent-Community
NO.204	Dependent-Community
NO.205	Dependent-Community
NO.206	Dependent-Community
NO.207	Dependent-Community
NO.208	Dependent-Community
NO.209	Dependent-Community
NO.210	Dependent-Community
NO.211	Dependent-Community
NO.212	Dependent-Community
NO.213	Dependent-Community
NO.214	Dependent-Community
NO.215	Dependent-Community
NO.216	Dependent-Community
NO.217	Dependent-Community
NO.218	Dependent-Community
