# Supplementary material for: A novel method to identify gene interaction patterns
Source: BMC Genomics. 2021 Jun 10;22(Suppl 1):436. doi: 10.1186/s12864-021-07628-9 (PMC8194229; doi:10.1186/s12864-021-07628-9)
Supplement: Supplementary file 3 — Additional file 3 Table S4. Detailed information about the enriched pathways and their associated genes. [file 12864_2021_7628_MOESM3_ESM.xls]

## Sheet: ClueGO Results
GOID	GOTerm	Ontology Source	Term PValue	Term PValue Corrected with Bonferroni step down	Group PValue	Group PValue Corrected with Bonferroni step down	GOLevels	GOGroups	% Associated Genes	Nr. Genes	Associated Genes Found
R-HSA:6811438	Intra-Golgi traffic	REACTOME_Pathways_20.11.2017	3.77316e-09	3.77316e-08	3.77316e-09	1.13195e-08	[-1]	Group0	15.9091	7	[COG2, COG7, GOLIM4, MAN1A1, MAN1C1, NAPA, NAPG]
R-HSA:6811440	Retrograde transport at the Trans-Golgi-Network	REACTOME_Pathways_20.11.2017	1.48928e-15	2.085e-14	1.48928e-15	7.44641e-15	[-1]	Group1	22.449	11	[COG2, COG7, GOLGA1, NAPA, NAPG, RAB6B, RAB9B, TMF1, VAMP4, VPS52, VPS54]
R-HSA:199991	Membrane Trafficking	REACTOME_Pathways_20.11.2017	3.31426e-63	7.95424e-62	9.77808e-62	7.82247e-61	[-1]	Group2	8.6072	55	[ANK1, ARF3, BICD2, BNIP1, CNIH1, CNIH3, COG2, COG7, COPA, COPB1, COPE, COPZ1, DCTN1, DCTN3, DCTN4, DCTN5, DYNC1I1, F5, F8, FOLR1, GBF1, GOLGA1, GOLIM4, GORASP1, KIF12, KIF13B, KIF1A, KIF1B, KIF3A, KIF3B, KIF3C, KIFAP3, MAN1A1, MAN1C1, NAPA, NAPG, RAB1A, RAB6B, RAB9B, SAR1B, SEC16A, SEC22A, SEC23IP, SEC24C, SPTA1, SPTBN2, SPTBN4, STX18, TFG, TGFA, TMF1, TRAPPC5, VAMP4, VPS52, VPS54]
R-HSA:5653656	Vesicle-mediated transport	REACTOME_Pathways_20.11.2017	9.77808e-62	2.24896e-60	9.77808e-62	7.82247e-61	[-1]	Group2	8.11209	55	[ANK1, ARF3, BICD2, BNIP1, CNIH1, CNIH3, COG2, COG7, COPA, COPB1, COPE, COPZ1, DCTN1, DCTN3, DCTN4, DCTN5, DYNC1I1, F5, F8, FOLR1, GBF1, GOLGA1, GOLIM4, GORASP1, KIF12, KIF13B, KIF1A, KIF1B, KIF3A, KIF3B, KIF3C, KIFAP3, MAN1A1, MAN1C1, NAPA, NAPG, RAB1A, RAB6B, RAB9B, SAR1B, SEC16A, SEC22A, SEC23IP, SEC24C, SPTA1, SPTBN2, SPTBN4, STX18, TFG, TGFA, TMF1, TRAPPC5, VAMP4, VPS52, VPS54]
R-HSA:8873719	RAB geranylgeranylation	REACTOME_Pathways_20.11.2017	0.000430656	0.00172262	0.00061363	0.00122726	[-1]	Group3	6.25	4	[RAB1A, RAB34, RAB6B, RAB9B]
R-HSA:8876198	RAB GEFs exchange GTP for GDP on RABs	REACTOME_Pathways_20.11.2017	0.00155538	0.00311075	0.00061363	0.00122726	[-1]	Group3	4.44444	4	[RAB1A, RAB6B, RAB9B, TRAPPC5]
R-HSA:2132295	MHC class II antigen presentation	REACTOME_Pathways_20.11.2017	1.05581e-13	1.37255e-12	4.68778e-15	1.87511e-14	[-1]	Group4	10.4839	13	[DCTN1, DCTN3, DCTN4, DCTN5, DYNC1I1, KIF3A, KIF3B, KIF3C, KIFAP3, OSBPL1A, SAR1B, SEC24C, SPTBN2]
R-HSA:3371497	HSP90 chaperone cycle for steroid hormone receptors (SHR)	REACTOME_Pathways_20.11.2017	1.38935e-05	6.94673e-05	4.68778e-15	1.87511e-14	[-1]	Group4	8.92857	5	[DCTN1, DCTN3, DCTN4, DCTN5, DYNC1I1]
R-HSA:6811436	COPI-independent Golgi-to-ER retrograde traffic	REACTOME_Pathways_20.11.2017	1.27262e-08	1.14536e-07	4.68778e-15	1.87511e-14	[-1]	Group4	13.4615	7	[BICD2, DCTN1, DCTN3, DCTN4, DCTN5, DYNC1I1, RAB6B]
R-HSA:373760	L1CAM interactions	REACTOME_Pathways_20.11.2017	0.000528283	0.00158485	0.00250161	0.00250161	[-1]	Group5	4.16667	5	[ANK1, SCN7A, SPTA1, SPTBN2, SPTBN4]
R-HSA:375165	NCAM signaling for neurite out-growth	REACTOME_Pathways_20.11.2017	0.00561965	0.00561965	0.00250161	0.00250161	[-1]	Group5	4.61538	3	[SPTA1, SPTBN2, SPTBN4]
R-HSA:445095	Interaction between L1 and Ankyrins	REACTOME_Pathways_20.11.2017	6.87349e-07	5.49879e-06	0.00250161	0.00250161	[-1]	Group5	16.129	5	[ANK1, SCN7A, SPTA1, SPTBN2, SPTBN4]
R-HSA:5620924	Intraflagellar transport	REACTOME_Pathways_20.11.2017	1.16009e-05	6.96056e-05	1.27786e-42	8.94499e-42	[-1]	Group6	9.25926	5	[DYNC2LI1, KIF3A, KIF3B, KIF3C, KIFAP3]
R-HSA:6811434	COPI-dependent Golgi-to-ER retrograde traffic	REACTOME_Pathways_20.11.2017	5.76114e-25	9.21782e-24	1.27786e-42	8.94499e-42	[-1]	Group6	19	19	[ARF3, BNIP1, COPA, COPB1, COPE, COPZ1, GBF1, KIF12, KIF13B, KIF1A, KIF1B, KIF3A, KIF3B, KIF3C, KIFAP3, NAPA, NAPG, RAB1A, STX18]
R-HSA:6811442	Intra-Golgi and retrograde Golgi-to-ER traffic	REACTOME_Pathways_20.11.2017	5.92433e-50	1.30335e-48	1.27786e-42	8.94499e-42	[-1]	Group6	18.2266	37	[ARF3, BICD2, BNIP1, COG2, COG7, COPA, COPB1, COPE, COPZ1, DCTN1, DCTN3, DCTN4, DCTN5, DYNC1I1, GBF1, GOLGA1, GOLIM4, KIF12, KIF13B, KIF1A, KIF1B, KIF3A, KIF3B, KIF3C, KIFAP3, MAN1A1, MAN1C1, NAPA, NAPG, RAB1A, RAB6B, RAB9B, STX18, TMF1, VAMP4, VPS52, VPS54]
R-HSA:8856688	Golgi-to-ER retrograde transport	REACTOME_Pathways_20.11.2017	1.003e-34	1.80539e-33	1.27786e-42	8.94499e-42	[-1]	Group6	19.403	26	[ARF3, BICD2, BNIP1, COPA, COPB1, COPE, COPZ1, DCTN1, DCTN3, DCTN4, DCTN5, DYNC1I1, GBF1, KIF12, KIF13B, KIF1A, KIF1B, KIF3A, KIF3B, KIF3C, KIFAP3, NAPA, NAPG, RAB1A, RAB6B, STX18]
R-HSA:983189	Kinesins	REACTOME_Pathways_20.11.2017	1.16138e-09	1.27751e-08	1.27786e-42	8.94499e-42	[-1]	Group6	13.3333	8	[KIF12, KIF13B, KIF1A, KIF1B, KIF3A, KIF3B, KIF3C, KIFAP3]
R-HSA:983231	Factors involved in megakaryocyte development and platelet production	REACTOME_Pathways_20.11.2017	4.71098e-06	3.29768e-05	1.27786e-42	8.94499e-42	[-1]	Group6	4.62428	8	[KIF12, KIF13B, KIF1A, KIF1B, KIF3A, KIF3B, KIF3C, KIFAP3]
R-HSA:199977	ER to Golgi Anterograde Transport	REACTOME_Pathways_20.11.2017	2.04612e-48	4.09225e-47	3.4771e-41	2.08626e-40	[-1]	Group7	21.9355	34	[ANK1, ARF3, CNIH1, CNIH3, COG2, COG7, COPA, COPB1, COPE, COPZ1, DCTN1, DCTN3, DCTN4, DCTN5, DYNC1I1, F5, F8, FOLR1, GBF1, GORASP1, NAPA, NAPG, RAB1A, SAR1B, SEC16A, SEC22A, SEC23IP, SEC24C, SPTA1, SPTBN2, SPTBN4, TFG, TGFA, TRAPPC5]
R-HSA:204005	COPII (Coat Protein 2) Mediated Vesicle Transport	REACTOME_Pathways_20.11.2017	1.40412e-24	2.10617e-23	3.4771e-41	2.08626e-40	[-1]	Group7	25	17	[CNIH1, CNIH3, F5, F8, FOLR1, GORASP1, NAPA, NAPG, RAB1A, SAR1B, SEC16A, SEC22A, SEC23IP, SEC24C, TFG, TGFA, TRAPPC5]
R-HSA:446203	Asparagine N-linked glycosylation	REACTOME_Pathways_20.11.2017	3.4771e-41	6.60649e-40	3.4771e-41	2.08626e-40	[-1]	Group7	11.8033	36	[ANK1, ARF3, CNIH1, CNIH3, COG2, COG7, COPA, COPB1, COPE, COPZ1, DCTN1, DCTN3, DCTN4, DCTN5, DYNC1I1, F5, F8, FOLR1, GBF1, GORASP1, MAN1A1, MAN1C1, NAPA, NAPG, RAB1A, SAR1B, SEC16A, SEC22A, SEC23IP, SEC24C, SPTA1, SPTBN2, SPTBN4, TFG, TGFA, TRAPPC5]
R-HSA:5694530	Cargo concentration in the ER	REACTOME_Pathways_20.11.2017	7.07777e-12	8.49332e-11	3.4771e-41	2.08626e-40	[-1]	Group7	24.2424	8	[CNIH1, CNIH3, F5, F8, FOLR1, SAR1B, SEC24C, TGFA]
R-HSA:6807878	COPI-mediated anterograde transport	REACTOME_Pathways_20.11.2017	2.67505e-30	4.54758e-29	3.4771e-41	2.08626e-40	[-1]	Group7	21.5686	22	[ANK1, ARF3, COG2, COG7, COPA, COPB1, COPE, COPZ1, DCTN1, DCTN3, DCTN4, DCTN5, DYNC1I1, FOLR1, GBF1, GORASP1, NAPA, NAPG, RAB1A, SPTA1, SPTBN2, SPTBN4]
R-HSA:948021	Transport to the Golgi and subsequent modification	REACTOME_Pathways_20.11.2017	1.90589e-49	4.00237e-48	3.4771e-41	2.08626e-40	[-1]	Group7	19.3548	36	[ANK1, ARF3, CNIH1, CNIH3, COG2, COG7, COPA, COPB1, COPE, COPZ1, DCTN1, DCTN3, DCTN4, DCTN5, DYNC1I1, F5, F8, FOLR1, GBF1, GORASP1, MAN1A1, MAN1C1, NAPA, NAPG, RAB1A, SAR1B, SEC16A, SEC22A, SEC23IP, SEC24C, SPTA1, SPTBN2, SPTBN4, TFG, TGFA, TRAPPC5]
