# Supplementary material for: A novel method to identify gene interaction patterns
Source: BMC Genomics. 2021 Jun 10;22(Suppl 1):436. doi: 10.1186/s12864-021-07628-9 (PMC8194229; doi:10.1186/s12864-021-07628-9)
Supplement: Supplementary file 4 — Additional file 4 Table S5. The detailed description for the communities merging. [file 12864_2021_7628_MOESM4_ESM.csv]

Before merging(Community NO.)	After merging(Community NO.)
22,23,29,34	18
25,32,40	23,30
41,61	37
68,74	43
77,121	71
106,116	100
109,114	103
123,127,132	114
179,214,224	192
186,187	191
194,226	202
197,198	198
216,217	178
223,228	209
